# Supplementary material for: Identification of Common Cancer Antigens Useful for Specific Immunotherapies to Colorectal Cancer and Liver Metastases
Source: Int J Mol Sci. 2025 Jul 31;26(15):7402. doi: 10.3390/ijms26157402 (PMC12347713; doi:10.3390/ijms26157402)
Supplement: Supplementary file 1 [file ijms-26-07402-s001.zip]

Archive with 6 entries (6 files):
- 20250531_Supplementary_material.docx
- __MACOSX/._20250531_Supplementary_material.docx
- 20250531_Supplementary_Figure_1.pdf
- __MACOSX/._20250531_Supplementary_Figure_1.pdf
- 20250531_Supplementary_Figure_2.pdf
- __MACOSX/._20250531_Supplementary_Figure_2.pdf
